# Supplementary material for: Genetic history of Calabrian Greeks reveals ancient events and long term isolation in the Aspromonte area of Southern Italy
Source: Sci Rep. 2021 Feb 4;11:3045. doi: 10.1038/s41598-021-82591-9 (PMC7862261; doi:10.1038/s41598-021-82591-9)
Supplement: Supplementary file 2 — Supplementary Information 2. [file 41598_2021_82591_MOESM2_ESM.xlsx]

## Sheet: Foglio1
Genetic history of Calabrian Greeks reveals ancient events and long term isolation in the Aspromonte area of Southern Italy
Stefania Sarno1,^,*, Rosalba Petrilli1,^, Paolo Abondio1,^, Andrea De Giovanni1,2, Alessio Boattini1, Marco Sazzini1,3, Sara De Fanti1,3, Elisabetta Cilli2, Graziella Ciani1, Davide Gentilini4,5, Davide Pettener1, Giovanni Romeo6,7, Cristina Giuliani1,#, Donata Luiselli2,#,*
1Department of Biological, Geological and Environmental Sciences, University of Bologna, Bologna, Italy
2Department of Cultural Heritage, University of Bologna, Ravenna, Italy
3Interdepartmental Centre Alma Mater Research Institute on Global Challenges and Climate Change, University of Bologna, Bologna, Italy
4Department of Brain and Behavioral Sciences, University of Pavia, Pavia, Italy
5Italian Auxologic Institute IRCCS, Cusano Milanino, Milan, Italy
6Medical Genetics Unit, Sant'Orsola-Malpighi University Hospital, Bologna, Italy.
7European School of Genetic Medicine, Italy
^ These authors contributed equally to this work
# These authors share co-senior authorship
* Corresponding authors
Supplementary Tables
Supplementary Tables S1-S8 are provided

## Sheet: Table S1
Supplementary Table S1. List of Southern Italian populations newly-genotyped in the present study and of reference Euro-Mediterranean groups used for comparisons.
	Population	Language	Province	Region	N*
Southern Italian analyzed populations
	Benevento	Romance	Benevento	Campania	20
	Castrovillari	Romance	Cosenza	Calabria	26
	Pentone	Romance	Catanzaro	Calabria	7
	Tiriolo	Romance	Catanzaro	Calabria	11
	Jacurso	Romance	Catanzaro	Calabria	6
	Girifalco	Romance	Catanzaro	Calabria	14
	San Luca	Romance	Reggio Calabria	Calabria	4
	Samo	Romance	Reggio Calabria	Calabria	2
	Cardeto	Romance	Reggio Calabria	Calabria	6
	San Lorenzo	Romance	Reggio Calabria	Calabria	8
	Amendolea	Romance	Reggio Calabria	Calabria	4
	Africo	Romance	Reggio Calabria	Calabria	5
	Bova	Greco°	Reggio Calabria	Calabria	10
	Condofuri	Greco°	Reggio Calabria	Calabria	4
	Roccaforte del Greco	Greco°	Reggio Calabria	Calabria	6
	Gallicianò	Greco°	Reggio Calabria	Calabria	3
	Roghudi	Greco°	Reggio Calabria	Calabria	5
Comparison populations
	Sardinia				28
	North Italy				13
	Tuscan				8
	French Basque				24
	French				28
	Orcadian				14
	Russia				25
	Adygei				17
	Druze				40
	Palestinians				41
* Number of individuals successfully analyzed after genotyping and quality filtering check					379
° Greek-speaking communities of Southern Italy that still conserved a certain number of Greco speakers					Total
(the range of the Greek-speaking area at different time periods in the past is schematically provided on Figure 1)

## Sheet:  Table S2
Supplementary Table S2. F3-testing of admixture. For each Southern Italian population (Target) we computed f3-statistics using all possible pairs of other comparison populations as sources (Source1-Source2). Population pairs for which f3 produced significantly negative z-scores (i.e. Z<-3) are highlighted in red.
Source1	Source2	Target	f_3	std.err	Z	SNPs
Adygei	Druze	Benevento	0.001321	0.00017	7.759	58565
Adygei	Palestinian	Benevento	0.001058	0.000168	6.301	58890
Adygei	Tuscan	Benevento	0.000574	0.000219	2.625	57838
Adygei	North_Italian	Benevento	0.00013	0.000181	0.721	57968
Adygei	Sardinian	Benevento	-0.002227	0.000166	-13.411	58220
Adygei	French_Basque	Benevento	-0.00013	0.000172	-0.755	58121
Adygei	French	Benevento	0.000658	0.000157	4.184	58261
Adygei	Orcadian	Benevento	0.001542	0.000202	7.62	57981
Adygei	Russian	Benevento	0.003197	0.000197	16.232	58230
Druze	Palestinian	Benevento	0.002638	0.000154	17.137	58963
Druze	Tuscan	Benevento	-0.000341	0.000188	-1.816	58437
Druze	North_Italian	Benevento	-0.000732	0.00015	-4.875	58506
Druze	Sardinian	Benevento	-0.001034	0.00015	-6.892	58620
Druze	French_Basque	Benevento	-0.001568	0.000167	-9.417	58567
Druze	French	Benevento	-0.001207	0.000142	-8.499	58677
Druze	Orcadian	Benevento	-0.001516	0.000172	-8.811	58522
Druze	Russian	Benevento	-0.00118	0.000158	-7.445	58672
Palestinian	Tuscan	Benevento	-0.000412	0.000184	-2.243	58821
Palestinian	North_Italian	Benevento	-0.000943	0.00016	-5.911	58864
Palestinian	Sardinian	Benevento	-0.001213	0.000148	-8.183	58909
Palestinian	French_Basque	Benevento	-0.001646	0.000154	-10.676	58904
Palestinian	French	Benevento	-0.001578	0.000142	-11.095	58957
Palestinian	Orcadian	Benevento	-0.001891	0.000172	-11.019	58902
Palestinian	Russian	Benevento	-0.001354	0.000162	-8.384	58967
Tuscan	North_Italian	Benevento	0.001098	0.000208	5.276	57578
Tuscan	Sardinian	Benevento	0.000906	0.000194	4.667	57944
Tuscan	French_Basque	Benevento	0.001712	0.000206	8.324	57807
Tuscan	French	Benevento	0.001672	0.000193	8.665	58076
Tuscan	Orcadian	Benevento	0.001692	0.000229	7.396	57593
Tuscan	Russian	Benevento	0.00179	0.000216	8.278	58055
North_Italian	Sardinian	Benevento	0.001481	0.000176	8.392	58032
North_Italian	French_Basque	Benevento	0.002582	0.000188	13.759	57897
North_Italian	French	Benevento	0.002407	0.000159	15.121	58121
North_Italian	Orcadian	Benevento	0.002708	0.000194	13.932	57725
North_Italian	Russian	Benevento	0.00242	0.000189	12.805	58127
Sardinian	French_Basque	Benevento	0.002616	0.000178	14.723	58131
Sardinian	French	Benevento	0.001192	0.000156	7.633	58310
Sardinian	Orcadian	Benevento	0.000594	0.000185	3.218	58054
Sardinian	Russian	Benevento	-0.000506	0.000175	-2.889	58324
French_Basque	French	Benevento	0.003942	0.000169	23.268	58180
French_Basque	Orcadian	Benevento	0.004319	0.000209	20.657	57879
French_Basque	Russian	Benevento	0.003977	0.000184	21.591	58172
French	Orcadian	Benevento	0.00474	0.000189	25.09	58070
French	Russian	Benevento	0.004844	0.000176	27.599	58313
Orcadian	Russian	Benevento	0.006598	0.000217	30.355	58062
Adygei	Druze	Castrovillari	0.000826	0.00014	5.898	58692
Adygei	Palestinian	Castrovillari	0.000597	0.000143	4.176	58940
Adygei	Tuscan	Castrovillari	8.2e-05	0.000174	0.471	58182
Adygei	North_Italian	Castrovillari	-0.000261	0.000165	-1.581	58290
Adygei	Sardinian	Castrovillari	-0.002574	0.000135	-19.056	58450
Adygei	French_Basque	Castrovillari	-0.000492	0.000159	-3.089	58371
Adygei	French	Castrovillari	0.000257	0.000141	1.826	58457
Adygei	Orcadian	Castrovillari	0.001069	0.000178	5.997	58250
Adygei	Russian	Castrovillari	0.002717	0.000168	16.175	58440
Druze	Palestinian	Castrovillari	0.002179	0.000134	16.298	58986
Druze	Tuscan	Castrovillari	-0.000825	0.000163	-5.053	58568
Druze	North_Italian	Castrovillari	-0.001116	0.000129	-8.622	58651
Druze	Sardinian	Castrovillari	-0.001378	0.00013	-10.631	58741
Druze	French_Basque	Castrovillari	-0.001922	0.000138	-13.906	58691
Druze	French	Castrovillari	-0.001599	0.000124	-12.92	58760
Druze	Orcadian	Castrovillari	-0.001977	0.000149	-13.298	58637
Druze	Russian	Castrovillari	-0.001645	0.000131	-12.606	58776
Palestinian	Tuscan	Castrovillari	-0.000863	0.000155	-5.559	58871
Palestinian	North_Italian	Castrovillari	-0.001293	0.000131	-9.864	58918
Palestinian	Sardinian	Castrovillari	-0.001523	0.000123	-12.39	58963
Palestinian	French_Basque	Castrovillari	-0.001966	0.000131	-15.064	58965
Palestinian	French	Castrovillari	-0.001936	0.000115	-16.79	58987
Palestinian	Orcadian	Castrovillari	-0.002318	0.000142	-16.369	58927
Palestinian	Russian	Castrovillari	-0.001786	0.000135	-13.235	58997
Tuscan	North_Italian	Castrovillari	0.000713	0.000178	4.004	58002
Tuscan	Sardinian	Castrovillari	0.000561	0.000169	3.313	58231
Tuscan	French_Basque	Castrovillari	0.001354	0.000185	7.313	58121
Tuscan	French	Castrovillari	0.001276	0.000159	8.047	58274
Tuscan	Orcadian	Castrovillari	0.001226	0.0002	6.12	57948
Tuscan	Russian	Castrovillari	0.001321	0.000182	7.265	58296
North_Italian	Sardinian	Castrovillari	0.001233	0.000145	8.514	58318
North_Italian	French_Basque	Castrovillari	0.002321	0.000159	14.618	58229
North_Italian	French	Castrovillari	0.00211	0.000135	15.625	58341
North_Italian	Orcadian	Castrovillari	0.00234	0.000176	13.329	58092
North_Italian	Russian	Castrovillari	0.002048	0.000169	12.121	58394
Sardinian	French_Basque	Castrovillari	0.002394	0.000151	15.862	58365
Sardinian	French	Castrovillari	0.000936	0.000128	7.332	58471
Sardinian	Orcadian	Castrovillari	0.000269	0.000162	1.659	58285
Sardinian	Russian	Castrovillari	-0.000832	0.000155	-5.377	58509
French_Basque	French	Castrovillari	0.00367	0.000145	25.313	58389
French_Basque	Orcadian	Castrovillari	0.003977	0.000181	21.914	58171
French_Basque	Russian	Castrovillari	0.003631	0.000168	21.675	58416
French	Orcadian	Castrovillari	0.004359	0.000165	26.385	58283
French	Russian	Castrovillari	0.004459	0.00016	27.901	58491
Orcadian	Russian	Castrovillari	0.00614	0.000187	32.756	58327
Adygei	Druze	Catanzaro	0.001698	0.000131	13.012	58830
Adygei	Palestinian	Catanzaro	0.001312	0.000129	10.163	59000
Adygei	Tuscan	Catanzaro	0.001327	0.000172	7.725	58523
Adygei	North_Italian	Catanzaro	0.001029	0.000154	6.668	58589
Adygei	Sardinian	Catanzaro	-0.00127	0.000135	-9.395	58708
Adygei	French_Basque	Catanzaro	0.00097	0.000157	6.162	58644
Adygei	French	Catanzaro	0.001883	0.000129	14.55	58719
Adygei	Orcadian	Catanzaro	0.002774	0.000176	15.736	58591
Adygei	Russian	Catanzaro	0.004427	0.000164	26.927	58703
Druze	Palestinian	Catanzaro	0.002646	0.000115	23.09	59027
Druze	Tuscan	Catanzaro	0.000171	0.000145	1.173	58765
Druze	North_Italian	Catanzaro	-7.6e-05	0.00012	-0.628	58796
Druze	Sardinian	Catanzaro	-0.000322	0.000119	-2.699	58875
Druze	French_Basque	Catanzaro	-0.00071	0.00013	-5.476	58838
Druze	French	Catanzaro	-0.000223	0.00011	-2.018	58895
Druze	Orcadian	Catanzaro	-0.000523	0.000132	-3.952	58812
Druze	Russian	Catanzaro	-0.000187	0.000127	-1.472	58917
Palestinian	Tuscan	Catanzaro	-2.5e-05	0.000145	-0.172	58966
Palestinian	North_Italian	Catanzaro	-0.00041	0.000126	-3.259	58992
Palestinian	Sardinian	Catanzaro	-0.000625	0.000113	-5.536	59017
Palestinian	French_Basque	Catanzaro	-0.000912	0.000124	-7.339	59019
Palestinian	French	Catanzaro	-0.000718	0.000103	-7.005	59046
Palestinian	Orcadian	Catanzaro	-0.001023	0.000129	-7.906	59011
Palestinian	Russian	Catanzaro	-0.000486	0.000129	-3.773	59048
Tuscan	North_Italian	Catanzaro	0.002128	0.000183	11.608	58429
Tuscan	Sardinian	Catanzaro	0.001991	0.000166	12.009	58581
Tuscan	French_Basque	Catanzaro	0.002941	0.000183	16.1	58496
Tuscan	French	Catanzaro	0.003027	0.000161	18.762	58611
Tuscan	Orcadian	Catanzaro	0.003055	0.00021	14.562	58438
Tuscan	Russian	Catanzaro	0.003154	0.000186	16.941	58652
North_Italian	Sardinian	Catanzaro	0.00271	0.000139	19.47	58641
North_Italian	French_Basque	Catanzaro	0.003954	0.00016	24.728	58560
North_Italian	French	Catanzaro	0.003906	0.000131	29.931	58651
North_Italian	Orcadian	Catanzaro	0.004215	0.000178	23.724	58498
North_Italian	Russian	Catanzaro	0.003927	0.000159	24.762	58682
Sardinian	French_Basque	Catanzaro	0.004043	0.000149	27.156	58656
Sardinian	French	Catanzaro	0.002748	0.000122	22.481	58736
Sardinian	Orcadian	Catanzaro	0.002159	0.000158	13.623	58631
Sardinian	Russian	Catanzaro	0.001061	0.000145	7.312	58760
French_Basque	French	Catanzaro	0.00564	0.000151	37.302	58664
French_Basque	Orcadian	Catanzaro	0.006024	0.000189	31.931	58540
French_Basque	Russian	Catanzaro	0.005683	0.000169	33.645	58689
French	Orcadian	Catanzaro	0.006571	0.000172	38.163	58618
French	Russian	Catanzaro	0.006675	0.000151	44.324	58747
Orcadian	Russian	Catanzaro	0.008435	0.000195	43.336	58662
Adygei	Druze	Aspromonte	0.003282	0.000135	24.348	58897
Adygei	Palestinian	Aspromonte	0.003012	0.000131	22.914	59022
Adygei	Tuscan	Aspromonte	0.002942	0.000182	16.127	58665
Adygei	North_Italian	Aspromonte	0.002675	0.000161	16.661	58722
Adygei	Sardinian	Aspromonte	0.000346	0.000144	2.402	58810
Adygei	French_Basque	Aspromonte	0.002583	0.000164	15.792	58768
Adygei	French	Aspromonte	0.003465	0.000138	25.171	58821
Adygei	Orcadian	Aspromonte	0.004497	0.000169	26.57	58717
Adygei	Russian	Aspromonte	0.006162	0.000166	37.037	58834
Druze	Palestinian	Aspromonte	0.004223	0.00012	35.063	59038
Druze	Tuscan	Aspromonte	0.001655	0.000159	10.397	58817
Druze	North_Italian	Aspromonte	0.00144	0.000124	11.628	58860
Druze	Sardinian	Aspromonte	0.00117	0.00012	9.783	58908
Druze	French_Basque	Aspromonte	0.000772	0.000131	5.887	58906
Druze	French	Aspromonte	0.001227	0.000119	10.272	58951
Druze	Orcadian	Aspromonte	0.001064	0.000144	7.392	58881
Druze	Russian	Aspromonte	0.001408	0.000135	10.419	58971
Palestinian	Tuscan	Aspromonte	0.001576	0.000147	10.759	58975
Palestinian	North_Italian	Aspromonte	0.001222	0.000137	8.907	59016
Palestinian	Sardinian	Aspromonte	0.000983	0.000119	8.262	59036
Palestinian	French_Basque	Aspromonte	0.000686	0.000124	5.536	59034
Palestinian	French	Aspromonte	0.000847	0.000112	7.561	59058
Palestinian	Orcadian	Aspromonte	0.000681	0.00014	4.872	59027
Palestinian	Russian	Aspromonte	0.001225	0.000133	9.243	59067
Tuscan	North_Italian	Aspromonte	0.003682	0.00019	19.342	58582
Tuscan	Sardinian	Aspromonte	0.003522	0.000162	21.764	58701
Tuscan	French_Basque	Aspromonte	0.004465	0.000182	24.536	58639
Tuscan	French	Aspromonte	0.004518	0.000159	28.328	58739
Tuscan	Orcadian	Aspromonte	0.004685	0.000208	22.486	58599
Tuscan	Russian	Aspromonte	0.004791	0.000183	26.158	58788
North_Italian	Sardinian	Aspromonte	0.004274	0.000156	27.383	58746
North_Italian	French_Basque	Aspromonte	0.005512	0.00018	30.602	58676
North_Italian	French	Aspromonte	0.005431	0.000143	37.884	58750
North_Italian	Orcadian	Aspromonte	0.00588	0.000187	31.421	58636
North_Italian	Russian	Aspromonte	0.005597	0.000169	33.203	58811
Sardinian	French_Basque	Aspromonte	0.005579	0.000157	35.5	58767
Sardinian	French	Aspromonte	0.004246	0.000135	31.499	58834
Sardinian	Orcadian	Aspromonte	0.003794	0.00016	23.756	58744
Sardinian	Russian	Aspromonte	0.002699	0.000157	17.225	58871
French_Basque	French	Aspromonte	0.007137	0.000162	44.152	58765
French_Basque	Orcadian	Aspromonte	0.007662	0.000198	38.744	58673
French_Basque	Russian	Aspromonte	0.007326	0.000185	39.69	58823
French	Orcadian	Aspromonte	0.008176	0.00017	48.202	58741
French	Russian	Aspromonte	0.008287	0.00016	51.89	58847
Orcadian	Russian	Aspromonte	0.010191	0.00019	53.726	58783

## Sheet:  Table S3
Supplementary Table S3. Inbreeding coefficient (Fin) and genome-wide homozygosity (Fhom) in the considered Southern Italian population groups
	Fin		Fhom
Benevento	0.00429827		0.673332	±	0.00138039
Castrovillari	0.00155496		0.67243	±	0.00146
Catanzaro	0.00207764		0.67261	±	0.000781356
Aspromonte Area	0.0133385		0.676297	±	0.00323536

## Sheet:  Table S4
Supplementary Table S4. List of the 797 top 1% Fst SNPs differentiating the Aspromonte cluster (ASPR) from both the Benevento+Castrovillari (BN+CS) and Catanzaro (CZ) ones
SNP	CHR	POS
rs982510	1	14160754
rs11578558	1	31267335
rs3886437	1	32424756
rs17556209	1	39163072
rs6665159	1	39172288
rs17579464	1	58369662
rs7541833	1	69184038
rs417181	1	79710545
rs11161464	1	85298111
rs1409215	1	85310832
rs1325272	1	85312366
rs11161574	1	85727044
rs969788	1	86916856
rs548649	1	87380631
rs11577139	1	98666125
rs992708	1	99209727
rs11166108	1	99220941
rs11166113	1	99230383
rs10493914	1	99960670
rs6577380	1	99963251
rs12060427	1	102922025
rs3806233	1	153600778
rs7532286	1	154750816
rs6426878	1	164649075
rs10919325	1	170171083
rs10919326	1	170171258
rs10158534	1	170172417
rs1330385	1	170174665
rs4656206	1	170179064
rs7545084	1	170186610
rs6657002	1	170187309
rs10913625	1	171732378
rs500894	1	175837332
rs17186722	1	207572294
rs7413508	1	210839705
rs10863850	1	210848224
rs10494953	1	212764085
rs6682064	1	212767840
rs10746435	1	212776328
rs7521489	1	215935660
rs10779438	1	221677672
rs10863628	1	221682007
rs1858566	1	221690507
rs10863632	1	221696457
rs2889911	1	221710721
rs1026514	1	221715719
rs10799576	1	224644549
rs4653939	1	228494696
rs4653942	1	228505204
rs728727	1	228643447
rs3213495	1	230416038
rs7541947	1	233161822
rs2463198	1	236533247
rs2066380	1	240901508
rs1591217	1	242927370
rs1320334	2	692784
rs11684944	2	3633917
rs4849953	2	3642165
rs13019382	2	3763411
rs7558456	2	3767991
rs2603148	2	3772338
rs1465323	2	10567895
rs4669783	2	12028293
rs10181834	2	14702349
rs2675899	2	14705390
rs6734939	2	14708545
rs13414125	2	14711241
rs17348835	2	14712421
rs13420936	2	14712895
rs3769598	2	32679732
rs3731579	2	32735881
rs11683905	2	32751182
rs12466713	2	32751688
rs7587877	2	36902056
rs7602835	2	36902070
rs17490768	2	36926371
rs7571216	2	40504788
rs11683295	2	44316109
rs17425376	2	44327351
rs1947195	2	46085325
rs12713280	2	55081376
rs6758100	2	59114739
rs2058563	2	59119018
rs1362479	2	67167431
rs4854502	2	68965078
rs1558899	2	71309586
rs6744843	2	71320364
rs6546670	2	71327146
rs7558412	2	71907930
rs6746541	2	86001628
rs1048084	2	86002303
rs1356626	2	86022788
rs1878902	2	86023425
rs12621362	2	88803885
rs4449134	2	88846961
rs2889323	2	105039687
rs6743263	2	105105148
rs12620665	2	105114879
rs1439671	2	105116184
rs10192506	2	127319936
rs10196438	2	127321457
rs1025788	2	127329197
rs12621600	2	144266489
rs13419857	2	158802021
rs1869543	2	165804660
rs10205696	2	165805055
rs2390732	2	169605967
rs10210408	2	170046850
rs2389589	2	170048929
rs6433602	2	177519429
rs6740315	2	177520106
rs4893911	2	177522377
rs1562611	2	177532328
rs13019019	2	177536629
rs1554011	2	177551886
rs10490684	2	182451737
rs833125	2	183182776
rs288316	2	183695449
rs17800281	2	191193097
rs17626732	2	195808307
rs7578216	2	195832688
rs1304358	2	198969583
rs13012540	2	200056608
rs4675285	2	203465357
rs6760289	2	206346002
rs13007621	2	207393424
rs13004168	2	207492886
rs1558440	2	210618870
rs4585026	2	215275625
rs12472818	2	218358312
rs2373067	2	218360362
rs2373072	2	218374066
rs12473089	2	220656956
rs10193131	2	221016421
rs1463991	2	221703746
rs4663609	2	236468798
rs12471077	2	238351337
rs11124234	2	239841003
rs2729139	3	1128074
rs2729319	3	2064647
rs13078449	3	9162915
rs6781236	3	9163206
rs7635873	3	16667968
rs7647846	3	16675127
rs11709636	3	19341221
rs7640623	3	19408549
rs4470447	3	24836454
rs9310820	3	26895022
rs12493245	3	27797810
rs4680845	3	27799034
rs17020288	3	27801959
rs2371150	3	27806147
rs9872426	3	27818453
rs2371996	3	30200658
rs17054246	3	54693752
rs11914780	3	54781631
rs1997463	3	54807240
rs4679524	3	60292606
rs12633258	3	60664643
rs4688298	3	62460883
rs12489309	3	68565190
rs606028	3	107308977
rs658595	3	107371482
rs11710737	3	107464170
rs12637512	3	111028725
rs10804486	3	111039820
rs1873105	3	111042752
rs1552540	3	111054726
rs7633973	3	111087564
rs13072691	3	136425600
rs323618	3	151960936
rs17501198	3	161587855
rs9878522	3	165125159
rs5018958	3	174062834
rs7610632	3	174088909
rs9863476	3	174142441
rs9290501	3	174198101
rs16831521	3	180076400
rs6771207	3	182896412
rs35070271	3	182897920
rs11708313	3	182903072
rs17217776	3	185295704
rs2886928	3	192835072
rs9842842	3	192870449
rs9837828	3	192886861
rs4677758	3	194551215
rs2857844	4	3029588
rs7441080	4	13788219
rs6847559	4	25837310
rs7664033	4	29691666
rs16885694	4	31700291
rs12509470	4	45192865
rs335286	4	62368762
rs1542096	4	77204500
rs6816852	4	85199286
rs1442164	4	85274948
rs7658584	4	89096641
rs12641788	4	89222164
rs10001661	4	89249372
rs4699773	4	101016395
rs6532939	4	102399209
rs1863575	4	102407109
rs7695470	4	102701262
rs2522515	4	105619927
rs2725762	4	105700542
rs12108563	4	109684830
rs1523504	4	125318885
rs7655016	4	125361767
rs11099001	4	130077663
rs13132155	4	130083679
rs11726808	4	130089052
rs13109471	4	131062487
rs17050881	4	131103736
rs4610390	4	136778939
rs4318703	4	136910271
rs11723419	4	137213250
rs11726692	4	141920037
rs12643170	4	148928372
rs156500	4	155677315
rs6831272	4	158115848
rs9993365	4	158186342
rs10008950	4	158221234
rs4475186	4	158242540
rs10428456	4	160186284
rs4691749	4	162255173
rs7687480	4	166734530
rs736591	4	179374122
rs6815916	4	182553043
rs17212276	4	182571325
rs11727308	4	182572180
rs12502711	4	184866656
rs4862535	4	186397351
rs4861680	4	186721885
rs10155470	4	186882290
rs4866550	5	3308312
rs7722069	5	3623182
rs6883836	5	3670973
rs6889720	5	13817881
rs1445815	5	13829042
rs4547927	5	13834445
rs17259353	5	21699126
rs1879480	5	23730041
rs4701393	5	23755699
rs1520985	5	23758878
rs6871540	5	23861064
rs6862995	5	27824645
rs10075707	5	31179728
rs6890687	5	31184402
rs12055267	5	31204843
rs10038069	5	31215770
rs4596398	5	31223681
rs4866808	5	43180535
rs7730004	5	43191033
rs10074873	5	43191823
rs1303763	5	51877090
rs702531	5	58267723
rs16894413	5	65127219
rs7701312	5	67012900
rs2406905	5	81260121
rs2560266	5	94726879
rs13155917	5	127856494
rs4976524	5	136035580
rs31746	5	140419991
rs6887887	5	142535913
rs2080085	5	147360904
rs6882483	5	147382111
rs11135102	5	159865579
rs158851	5	163085666
rs158854	5	163086195
rs1422418	5	167847974
rs1433021	5	171960073
rs11966212	6	1056155
rs2317906	6	1373145
rs2765368	6	7013556
rs1286005	6	7046452
rs2294425	6	11745652
rs12211506	6	11762311
rs2235396	6	11762961
rs10484363	6	16449304
rs9477384	6	17318116
rs12526082	6	17330855
rs13197759	6	17343655
rs6456825	6	28522695
rs450630	6	28542424
rs380914	6	28569949
rs9501180	6	28579471
rs732395	6	28616327
rs422331	6	28810817
rs377743	6	32211065
rs6910071	6	32282854
rs9277378	6	33050279
rs9277386	6	33050499
rs9277396	6	33051139
rs9277426	6	33051910
rs9277464	6	33053352
rs9277469	6	33053468
rs9277471	6	33053682
rs9277489	6	33053942
rs9277533	6	33054721
rs9277546	6	33055346
rs9277554	6	33055538
rs9277555	6	33055605
rs3117229	6	33056069
rs3117228	6	33056435
rs9277557	6	33056694
rs9277565	6	33056897
rs3130188	6	33057176
rs3091282	6	33057198
rs3117226	6	33057659
rs3117225	6	33057711
rs3097652	6	33057835
rs1367730	6	33058114
rs3128972	6	33058774
rs2179919	6	33059262
rs3128917	6	33059996
rs3117222	6	33060949
rs3130190	6	33061690
rs3130191	6	33061871
rs3130198	6	33063931
rs3117213	6	33064605
rs2395319	6	33067211
rs3117239	6	33071777
rs2064479	6	33072240
rs2064478	6	33072266
rs2064476	6	33073322
rs3117234	6	33073984
rs3128928	6	33074612
rs3117231	6	33074908
rs3117230	6	33075635
rs3128930	6	33075666
rs2295261	6	47236880
rs11758366	6	47253631
rs621387	6	56289743
rs608383	6	56290289
rs594008	6	56291176
rs16900290	6	62588444
rs2061578	6	66669464
rs1037882	6	66672165
rs6455065	6	66701759
rs6455069	6	66722969
rs6919455	6	67621368
rs12198920	6	71307347
rs6916197	6	74678421
rs4421160	6	74682273
rs7763484	6	74734641
rs10806180	6	80618523
rs10455125	6	80683626
rs770898	6	83065888
rs770911	6	83074365
rs2875533	6	88030587
rs9294379	6	88152535
rs157695	6	91218473
rs6454818	6	91319984
rs9362761	6	91345657
rs9372328	6	112711218
rs7756462	6	112755156
rs9487914	6	112757968
rs1276639	6	112760200
rs1276628	6	112773200
rs6934797	6	112775377
rs4256466	6	112781952
rs4945516	6	114791568
rs6568841	6	114800340
rs5002415	6	118281878
rs4946312	6	118310478
rs9387532	6	118320108
rs2327534	6	135071826
rs4895561	6	139808000
rs9495497	6	139811689
rs661704	6	141174222
rs365515	6	145802833
rs398060	6	145841515
rs9322447	6	154424321
rs184074	6	157216039
rs877676	6	158102714
rs16900421	6	158193244
rs6914575	6	160898831
rs9346817	6	160902269
rs9355803	6	160903178
rs9355804	6	160903622
rs10945673	6	160910899
rs2322278	6	164523901
rs526725	6	165496918
rs544603	6	165501693
rs12703010	7	1680165
rs10271818	7	10137638
rs10488475	7	17813444
rs4291154	7	17929655
rs1229680	7	26462580
rs2525764	7	26478596
rs2698727	7	26482974
rs1561308	7	38582081
rs2686817	7	47968927
rs6955144	7	67889919
rs7785025	7	75628101
rs3801472	7	75629778
rs6978677	7	75636240
rs1104878	7	75685593
rs10476	7	75696420
rs6953665	7	75769049
rs10952840	7	75772878
rs10277259	7	75802674
rs2009836	7	75931160
rs3779320	7	77691587
rs7458619	7	79857872
rs2888556	7	86875826
rs1990171	7	86885119
rs1358064	7	86941669
rs1527152	7	113956930
rs10486026	7	114080435
rs36929	7	123505744
rs339092	7	128357300
rs339072	7	128364080
rs731770	7	128366485
rs157925	7	130580165
rs2774960	7	138602417
rs975494	7	142222582
rs2855918	7	142237788
rs2855896	7	142258330
rs1881902	7	143825428
rs2961160	7	143826603
rs2951324	7	143834586
rs1208355	7	143858276
rs1635884	7	143864670
rs7804359	7	143866532
rs2600487	8	1016903
rs2627283	8	2781277
rs7013590	8	3969537
rs1946161	8	5165806
rs10092857	8	5165936
rs11985327	8	5172635
rs6992382	8	5177400
rs1895011	8	5182239
rs7840725	8	5186047
rs1592623	8	5189722
rs4875157	8	5189771
rs1420832	8	5192203
rs1030080	8	5194048
rs7845635	8	5201210
rs7815392	8	5201718
rs10104026	8	5203682
rs7829940	8	5204568
rs7843555	8	5206751
rs11988885	8	5207530
rs6559005	8	5209980
rs11777077	8	5213257
rs10107399	8	5214904
rs10111616	8	5216264
rs2816522	8	5782377
rs1383412	8	14807636
rs13256965	8	19962962
rs11204099	8	20071503
rs952149	8	20091363
rs2198011	8	20492735
rs3176300	8	21904891
rs12549516	8	21911601
rs4732844	8	28104473
rs11996657	8	29451004
rs4732986	8	29485927
rs4732987	8	29494941
rs12544701	8	35375058
rs602382	8	36104136
rs1413875	8	36114239
rs17662607	8	41674525
rs2385320	8	50111746
rs1519835	8	50252962
rs2919308	8	62195086
rs2919303	8	62214493
rs2978558	8	62214626
rs10086214	8	69755610
rs4738080	8	71129813
rs2926702	8	71167994
rs16936880	8	71200109
rs16937001	8	71340989
rs16937019	8	71351158
rs13259607	8	71352047
rs13259910	8	71352148
rs2383902	8	74268575
rs13269099	8	75016199
rs7817382	8	89292303
rs7835845	8	89338155
rs1504801	8	89383727
rs821109	8	89499611
rs6469448	8	89514775
rs16884419	8	89579649
rs1076030	8	103676345
rs2099408	8	103680416
rs930266	8	103683191
rs6981913	8	128775635
rs17713284	8	134230644
rs7822022	8	138810922
rs6577842	8	138813360
rs1511852	8	138843225
rs12545671	8	138844671
rs1551806	8	140922699
rs6583595	8	143249252
rs7010259	8	145846570
rs10975792	9	680323
rs10975803	9	680585
rs10815984	9	8884844
rs10815986	9	8885169
rs10815989	9	8891463
rs12235745	9	12540358
rs10810127	9	14294350
rs10961730	9	14819813
rs10810584	9	16658915
rs11794832	9	18910581
rs11788139	9	21651620
rs7846858	9	22836549
rs7857348	9	22856899
rs9969855	9	22857606
rs996367	9	22906349
rs10965520	9	22916961
rs10965529	9	22943509
rs10118162	9	26572537
rs7864522	9	38741712
rs9314845	9	71643131
rs815845	9	84216090
rs2780982	9	86232809
rs1990422	9	122244046
rs10491524	9	122257254
rs7043386	9	134866354
rs7025089	9	134881443
rs4363310	9	134890430
rs7851262	9	134944428
rs28380074	9	139225139
rs865289	10	595504
rs11814112	10	1694750
rs9663489	10	2544480
rs17158495	10	2577639
rs9919456	10	2592123
rs2501682	10	6959853
rs2580894	10	12995888
rs11258082	10	12999115
rs10508452	10	13005288
rs10906276	10	13028374
rs7087980	10	28469074
rs10740784	10	28492334
rs7919947	10	28500786
rs3121313	10	43440869
rs3004255	10	43448012
rs10824829	10	54642295
rs6479995	10	66407750
rs3858156	10	71617387
rs4076957	10	71617584
rs4746065	10	72513957
rs749128	10	78155142
rs1873465	10	78189959
rs7076791	10	80066149
rs1936216	10	91716028
rs10882520	10	96799688
rs12413444	10	103603162
rs10883701	10	103747138
rs11244948	10	127998826
rs431690	10	132270895
rs410411	10	132279008
rs3858307	10	132374877
rs4750838	10	132676283
rs1703688	10	132677088
rs1703687	10	132677376
rs1560797	10	132677907
rs12778246	10	133955901
rs2492643	10	134114295
rs10833460	11	3225964
rs7930238	11	6324061
rs4757851	11	19843968
rs10833482	11	21274683
rs769149	11	35532452
rs2291444	11	47179143
rs3740690	11	47188592
rs4522197	11	69549801
rs10796842	11	69559418
rs1112008	11	69566488
rs11263551	11	69570033
rs11233261	11	82401684
rs7940613	11	91714466
rs2726355	11	99455061
rs7938043	11	101539408
rs2029302	11	106679767
rs3802871	11	117776648
rs10892246	11	118481431
rs3133224	11	120614787
rs11218347	11	121446548
rs11218349	11	121450221
rs11224046	11	134736358
rs987181	12	15220406
rs12424045	12	15233065
rs2160532	12	15233495
rs10846185	12	15659500
rs2111173	12	15666517
rs17418255	12	21510541
rs1392196	12	25024151
rs2220130	12	30015289
rs813784	12	32438757
rs12814239	12	57569478
rs1504465	12	60676912
rs12826072	12	62701966
rs3825243	12	69750839
rs10506670	12	75656510
rs7300004	12	96109803
rs10777721	12	96116953
rs4762610	12	96120071
rs4128893	12	96123609
rs11108225	12	96130713
rs17026787	12	97729032
rs1148408	12	106665078
rs233714	12	113046855
rs17619048	12	118181289
rs7321901	13	20847138
rs9552555	13	22523977
rs3117951	13	22525954
rs11148372	13	22788665
rs9580631	13	24030514
rs6563133	13	36318869
rs4943543	13	38474387
rs9526192	13	47109885
rs9534424	13	47118711
rs9301571	13	87227991
rs9522944	13	91015462
rs4512968	13	91020626
rs9524955	13	96032939
rs1995372	13	97764447
rs4771983	13	97798733
rs9556683	13	97805817
rs17182592	14	22032003
rs1959179	14	33530555
rs4243636	14	40110065
rs10483520	14	40183285
rs2753404	14	68912686
rs7147798	14	98230632
rs1462268	14	98237766
rs7155566	14	98247629
rs7160746	14	98249964
rs4906321	14	103878882
rs12900257	15	22784095
rs2341140	15	25844124
rs2076744	15	25926179
rs4906619	15	25946781
rs2220545	15	29339499
rs4603522	15	29339947
rs657473	15	33880432
rs688939	15	33880493
rs12592542	15	33985818
rs11072635	15	34006652
rs8042848	15	34008989
rs12910679	15	34021963
rs12906810	15	34022225
rs8036377	15	34027993
rs1017843	15	40528155
rs2617235	15	42758738
rs2617237	15	42765624
rs17766258	15	42785137
rs2899051	15	42786160
rs11636209	15	42788107
rs17709867	15	42800767
rs1060291	15	42820589
rs8033412	15	42822289
rs10454039	15	42832534
rs10851410	15	42844788
rs12324717	15	42846553
rs10851411	15	42859235
rs950027	15	45801035
rs2136897	15	47921514
rs1224674	15	47944152
rs1369637	15	47944827
rs2445762	15	51617708
rs7163193	15	51644775
rs17370987	15	69776684
rs7176919	15	69778446
rs1504632	15	69778982
rs9920407	15	69781764
rs5003866	15	69782205
rs6494798	15	69790976
rs12903497	15	69793953
rs11634551	15	69808890
rs6494801	15	69822411
rs12593658	15	69830008
rs4777151	15	69830696
rs7183850	15	69858562
rs7403706	15	80861365
rs7166858	15	87701586
rs7170640	15	96014096
rs10162686	15	96015083
rs12595031	15	96024055
rs1383146	15	98678205
rs3784606	15	99458481
rs10048024	15	99460862
rs11855311	15	100375873
rs12598611	16	7454984
rs7192216	16	10814546
rs737008	16	11374866
rs949429	16	11376029
rs398364	16	11387164
rs12448960	16	11419378
rs11074961	16	11422245
rs12446881	16	11435855
rs10852276	16	25040158
rs7498149	16	25043569
rs4638587	16	26962996
rs7204135	16	50626195
rs7184292	16	52919566
rs12708901	16	53119733
rs1008400	16	54119892
rs10492872	16	54120330
rs11646512	16	54120952
rs11863548	16	54123512
rs8049247	16	68712730
rs100912	16	75519917
rs2013847	16	84587960
rs34152738	16	86611391
rs34142458	17	2792530
rs2953452	17	10070772
rs2692334	17	10824615
rs11653983	17	18859611
rs429276	17	29984108
rs9901111	17	31046830
rs7207449	17	52619915
rs8065148	17	52640841
rs2362726	17	66259285
rs17699266	17	67976326
rs12938367	17	69080285
rs4793289	17	70378730
rs8073890	17	73256533
rs9302876	17	76479389
rs7225663	17	77391145
rs7405583	17	80938565
rs9911830	17	80943685
rs628229	18	4249393
rs206452	18	10437860
rs1380085	18	30028877
rs958127	18	31497346
rs505601	18	34280131
rs12961192	18	37485412
rs8099208	18	40516148
rs9947826	18	43899499
rs2586776	18	48331524
rs9947544	18	50334201
rs11877576	18	57084974
rs949292	18	58168807
rs4419155	18	65105996
rs7577	18	72188347
rs2849782	18	73341372
rs1789250	18	76715856
rs9967005	18	77882827
rs1064059	18	77893683
rs3087701	18	77915906
rs12201	18	77916015
rs3816322	19	335946
rs12460780	19	3645947
rs12984273	19	3647901
rs1613070	19	6412929
rs2189784	19	15959200
rs7258885	19	28424804
rs3786527	19	41109456
rs2303728	19	41114065
rs2604913	19	41218611
rs2561530	19	41224314
rs3745290	19	41890003
rs17318596	19	41937095
rs10409222	19	46379647
rs1152239	19	50420671
rs10407445	19	57649962
rs6053635	20	625267
rs4815597	20	3697618
rs6052038	20	3707715
rs7270603	20	12007033
rs6043433	20	15659486
rs6129359	20	38168977
rs7267810	20	41061083
rs2868860	20	45674409
rs11086191	20	45680445
rs1206816	20	45704309
rs2298002	20	45726192
rs6012188	20	46077309
rs2426407	20	50652937
rs6089291	20	60467860
rs2822589	21	15711540
rs10439652	21	15711772
rs2178907	21	15713544
rs9983082	21	15715197
rs2822602	21	15716285
rs1888397	21	16059028
rs1571691	21	32444209
rs1892695	21	32444581
rs2833558	21	33286076
rs1005694	21	37443658
rs2835862	21	39020935
rs13052909	21	42224120
rs2269125	21	44072445
rs855072	22	20221844
rs2207361	22	27825804
rs6006267	22	30216982
rs5997787	22	31254954
rs5753350	22	31256066
rs9614325	22	44498134
rs136033	22	46255004
rs4823872	22	47105858

## Sheet:  Table S5
Supplementary Table S5. List of genes covered by the top 1% Fst SNPs differentiating ASPR from both BN+CS and CZ clusters
Gene
ABCC13
ABCG2
ADAM12
ADAM23
ADAMTS14
ADAMTSL1
ADARB2
ADGRL3
ADNP2
ADTRP
AGAP1
AMPH
ANK1
APBA2
ARFGAP2
ARHGAP10
ARHGAP15
ARHGAP25
ARHGAP26
ARHGAP39
ARID1B
ARMH3
ARNT2
ARSG
ASCC2
ATF3
ATOH8
ATP10A
ATP6V1B2
ATXN1
B3GNTL1
BANK1
BBX
BCAT1
BCKDHA
BICD1
BIRC6
BNC2
C11orf49
C6orf10
CACNA2D3
CADPS
CBR1
CCDC3
CD96
CDH3
CDH4
CDH6
CERK
CERKL
CERS6
CFAP206
CHD9
CHST6
CKAP4
CLCA2
CLVS1
CNDP2
CNIH3
CNTN5
COL13A1
COQ8B
CSMD1
CYP19A1
DAB1
DAZL
DCC
DCDC2C
DIP2C
DIRC3
DLGAP1
DMTN
DNAH17
DNAH5
DRAIC
DYSF
EDARADD
EML6
EPM2A
EYA2
FAM19A1
FAM47E
FAM71F1
FBN2
FGF17
FHIT
FHOD3
FOXL1
FOXP2
FREM1
FTO
GALNT2
GAREM1
GAS7
GGA3
GJB7
GLDN
GPSM1
GRIA2
GRIK4
GRK4
GUCY1A2
HAUS2
HDAC2-AS2
HHAT
HIBCH
HLA-DPB1
HS2ST1
HUNK
HUS1
HYAL4
IAPP
IGF1R
IL4I1
ITPKC
JAKMIP3
KANK1
KCNH8
KCNIP2
KCNJ6
KCNN3
KHDRBS2
KIAA1549
KSR2
LINC00511
LINC00924
LINC01102
LINC01103
LINC01182
LINC01375
LINC01708
LINC01799
LINC01940
LPAL2
LPAR3
LRMDA
LRP1
LRP2
LTBP4
MACROD2
MAGI2
MARK3
MCF2L2
MDH2
MED27
MIER2
MIR3681HG
MIR4300HG
MMP16
MPP7
MRO
MYO1D
NAALADL2
NAV2
NCOA2
NELL1
NFIB
NKD1
NLN
NOL4
NPAS3
NTN4
NUP62
OBSCN
OPRM1
OR2A14
OSBP2
PAK6
PAMR1
PARD3B
PARD6G
PARVB
PBX1
PCNX2
PDE1A
PDE4D
PHLDB1
PIP5K1C
PKD1L1
PLCL1
PRKCE
PRM1
PTPRD
PTPRO
PTPRT
RAD51B
RAP1GAP2
RAPGEF2
RBFOX1
RBFOX3
RDH10-AS1
RIT2
RMI2
RNF150
RPH3A
RYR3
S100A1
S100A13
SEL1L3
SEMA6D
SETD4
SGCZ
SLC30A4
SLC35F1
SLC38A11
SLC5A10
SLC8A1
SLCO1A2
SNAP23
SNX13
SNX7
SORBS2
SORL1
SRGAP3
STAG1
STK32C
STOX2
STYXL1
TLE1
TMPRSS13
TNFRSF21
TPBG
TRAPPC9
TRPC6
UNC5D
UPP2
USH2A
USP15
VIT
WWC1
ZBED9
ZIM3
ZNF106
ZNF131

## Sheet:  Table S6
Supplementary Table S6. Enrichment analysis on the list of top genes showing the most significantly enriched Gene Ontology (GO) terms.
GO biological process	Description	# (All)	# (Test)	expected	Fold Enrichment	+/-	P value	FDR	Genes
GO:0007399	nervous system development	2078	55	28.57	1.93	+	1.75e-06	0.0273	[COQ8B - Atypical kinase COQ8B, mitochondrial; PTPRD - Receptor-type tyrosine-protein phosphatase delta; TNFRSF21 - Tumor necrosis factor receptor superfamily member 21; ARHGAP26 - Rho GTPase-activating protein 26; DCC - Netrin receptor DCC; NAV2 - Neuron navigator 2; KANK1 - KN motif and ankyrin repeat domain-containing protein 1; ATXN1 - Ataxin-1; RBFOX1 - RNA binding protein fox-1 homolog 1; A…
GO cellular component	Description	# (All)	# (Test)	expected	Fold Enrichment	+/-	P value	FDR	Genes
GO:0098590	plasma membrane region	1095	32	15.06	2.13	+	7.51e-05	0.0301	[PDE4D - cAMP-specific 3',5'-cyclic phosphodiesterase 4D; DCC - Netrin receptor DCC; KANK1 - KN motif and ankyrin repeat domain-containing protein 1; PARD3B - Partitioning defective 3 homolog B; LRP2 - Low-density lipoprotein receptor-related protein 2; CLCA2 - Calcium-activated chloride channel regulator 2; LRP1 - Prolow-density lipoprotein receptor-related protein 1; SORBS2 - Sorbin and SH3 dom…
GO:0044459	→ plasma membrane part	2522	58	34.68	1.67	+	6.14e-05	0.0307	[PDE4D - cAMP-specific 3',5'-cyclic phosphodiesterase 4D; PTPRD - Receptor-type tyrosine-protein phosphatase delta; TNFRSF21 - Tumor necrosis factor receptor superfamily member 21; DCC - Netrin receptor DCC; KANK1 - KN motif and ankyrin repeat domain-containing protein 1; MPP7 - MAGUK p55 subfamily member 7; PARD3B - Partitioning defective 3 homolog B; SGCZ - Zeta-sarcoglycan; IGF1R - Insulin-lik…
GO:0005886	→ plasma membrane	4614	101	63.44	1.59	+	1.41e-07	0.000141	[PARVB - Beta-parvin; PDE4D - cAMP-specific 3',5'-cyclic phosphodiesterase 4D; GAREM1 - GRB2-associated and regulator of MAPK protein 1; COQ8B - Atypical kinase COQ8B, mitochondrial; PTPRD - Receptor-type tyrosine-protein phosphatase delta; TNFRSF21 - Tumor necrosis factor receptor superfamily member 21; PLCL1 - Inactive phospholipase C-like protein 1; DCC - Netrin receptor DCC; KANK1 - KN motif …
GO:0071944	→ cell periphery	4729	104	65.02	1.6	+	5.16e-08	0.000103	[PARVB - Beta-parvin; PDE4D - cAMP-specific 3',5'-cyclic phosphodiesterase 4D; GAREM1 - GRB2-associated and regulator of MAPK protein 1; COQ8B - Atypical kinase COQ8B, mitochondrial; PTPRD - Receptor-type tyrosine-protein phosphatase delta; TNFRSF21 - Tumor necrosis factor receptor superfamily member 21; PLCL1 - Inactive phospholipase C-like protein 1; DCC - Netrin receptor DCC; KANK1 - KN motif …
GO:0097458	neuron part	1588	45	21.83	2.06	+	4.14e-07	0.000276	[IAPP - Islet amyloid polypeptide; TNFRSF21 - Tumor necrosis factor receptor superfamily member 21; PDE1A - Calcium/calmodulin-dependent 3',5'-cyclic nucleotide phosphodiesterase 1A; DCC - Netrin receptor DCC; IGF1R - Insulin-like growth factor 1 receptor; LRP2 - Low-density lipoprotein receptor-related protein 2; ADGRL3 - Adhesion G protein-coupled receptor L3; KCNN3 - Small conductance calcium-…

## Sheet:  Table S7
Supplementary Table S7. List of ancient samples included in the comparisons with modern populations.
Ancient reference ID	Analysis Label
Ust_Ishim	Ust_Ishim
I0876	Kostenki14
MA1	MA1
KK1	CHG
SATP	CHG
I0062	Vestonice_Cluster
I0066.damage	Vestonice_Cluster
I0004.damage	Vestonice_Cluster
I0080.damage	Vestonice_Cluster
I0065.damage	Vestonice_Cluster
I0869.damage	Vestonice_Cluster
GA252snp	Vestonice_Cluster
I1577	Vestonice_Cluster
I0907.damage	ElMiron_Cluster
Hohle_Fels	ElMiron_Cluster
HF49	ElMiron_Cluster
Rigney2	ElMiron_Cluster
Q2	ElMiron_Cluster
BUR_d	ElMiron_Cluster
I9030	Villabruna_Cluster
Ranchot.damage	Villabruna_Cluster
LCX-13.damage	Villabruna_Cluster
Rochedane	Villabruna_Cluster
CRC-1_d	Villabruna_Cluster
Falkenstein	Villabruna_Cluster
BerryAuBac	Villabruna_Cluster
I1507	WHG
Loschbour	WHG
Bichon	WHG
LaBrana1	WHG
I2158	WHG
I1875	WHG
I0013	SHG
I0011	SHG
I0015	SHG
I0012	SHG
I0014	SHG
Motala12	SHG
I4081	Iron_Gates_HG
I4655	Iron_Gates_HG
I4657	Iron_Gates_HG
I4871	Iron_Gates_HG
I4872	Iron_Gates_HG
I4873	Iron_Gates_HG
I4874	Iron_Gates_HG
I4875	Iron_Gates_HG
I4876	Iron_Gates_HG
I4877	Iron_Gates_HG
I4878	Iron_Gates_HG
I4880	Iron_Gates_HG
I4881	Iron_Gates_HG
I4914	Iron_Gates_HG
I4915	Iron_Gates_HG
I4916	Iron_Gates_HG
I4917	Iron_Gates_HG
I5233	Iron_Gates_HG
I5234	Iron_Gates_HG
I5235	Iron_Gates_HG
I5236	Iron_Gates_HG
I5237	Iron_Gates_HG
I5238	Iron_Gates_HG
I5239	Iron_Gates_HG
I5240	Iron_Gates_HG
I5242	Iron_Gates_HG
I5244	Iron_Gates_HG
I5771	Iron_Gates_HG
I5772	Iron_Gates_HG
I5773	Iron_Gates_HG
I5401	Iron_Gates_HG
I5402	Iron_Gates_HG
I5408	Iron_Gates_HG
I5409	Iron_Gates_HG
I5411	Iron_Gates_HG
I5436	Iron_Gates_HG
I4582	Iron_Gates_HG
I4607	Iron_Gates_HG
I4660	Iron_Gates_HG
I4870	Iron_Gates_HG
I2534	Romania_HG
I4665	Lepenski_Vir
I4666	Lepenski_Vir
I5405	Lepenski_Vir
I5407	Lepenski_Vir
I4432	Latvia_HG
I4434	Latvia_HG
I4438	Latvia_HG
I4439	Latvia_HG
I4440	Latvia_HG
I4441	Latvia_HG
I4550	Latvia_HG
I4551	Latvia_HG
I4552	Latvia_HG
I4553	Latvia_HG
I4595	Latvia_HG
I4596	Latvia_HG
I4630	Latvia_HG
I4632	Latvia_HG
I4435	Latvia_MN
I4627	Latvia_MN
I4629	Latvia_LN
I0124	EHG
I0211	EHG
I0061	EHG
I1734	Ukraine_Mesolithic
I1763	Ukraine_Mesolithic
I1819	Ukraine_Mesolithic
I1733	Ukraine_Mesolithic
I1737	Ukraine_Mesolithic
I5876	Ukraine_Mesolithic
I1736	Ukraine_Neolithic
I1738	Ukraine_Neolithic
I1732	Ukraine_Neolithic
I3714	Ukraine_Neolithic
I3715	Ukraine_Neolithic
I3717	Ukraine_Neolithic
I4111	Ukraine_Neolithic
I4112	Ukraine_Neolithic
I4114	Ukraine_Neolithic
I3712	Ukraine_Neolithic
I3713	Ukraine_Neolithic
I3716	Ukraine_Neolithic
I5868	Ukraine_Neolithic
I5870	Ukraine_Neolithic
I5872	Ukraine_Neolithic
I5873	Ukraine_Neolithic
I5875	Ukraine_Neolithic
I5881	Ukraine_Neolithic
I5883	Ukraine_Neolithic
I5886	Ukraine_Neolithic
I5889	Ukraine_Neolithic
I5890	Ukraine_Neolithic
I5891	Ukraine_Neolithic
I5892	Ukraine_Neolithic
I5893	Ukraine_Neolithic
I5957	Ukraine_Neolithic
I6133	Ukraine_Neolithic
I3718	Ukraine_Neolithic
I1926	Ukraine_Trypillia
I2110	Ukraine_Trypillia
I2111	Ukraine_Trypillia
I3151	Ukraine_Trypillia
I4110	Ukraine_Eneolithic
I5882	Ukraine_Eneolithic
I5884	Ukraine_Eneolithic
I6561	Ukraine_Eneolithic
I0434	Samara_Eneolithic
I0433	Samara_Eneolithic
I0122	Samara_Eneolithic
I0371	Steppe_EMBA
I0126	Steppe_EMBA
I0440	Steppe_EMBA
I0418	Steppe_EMBA
I0419	Steppe_EMBA
I0246	Steppe_EMBA
I0231	Steppe_EMBA
I0370	Steppe_EMBA
I0441	Steppe_EMBA
I0444	Steppe_EMBA
I0439	Steppe_EMBA
I0357	Steppe_EMBA
I0429	Steppe_EMBA
I0438	Steppe_EMBA
RISE240	Steppe_EMBA
RISE507	Steppe_EMBA
RISE508	Steppe_EMBA
RISE509	Steppe_EMBA
RISE510	Steppe_EMBA
RISE511	Steppe_EMBA
RISE546	Steppe_EMBA
RISE547	Steppe_EMBA
RISE548	Steppe_EMBA
RISE550	Steppe_EMBA
RISE552	Steppe_EMBA
I0374	Steppe_EMBA
I0443	Steppe_EMBA
I0235	Steppe_MLBA
I0234	Steppe_MLBA
I0431	Steppe_MLBA
I0430	Steppe_MLBA
I0424	Steppe_MLBA
I0232	Steppe_MLBA
I0358	Steppe_MLBA
I0361	Steppe_MLBA
I0359	Steppe_MLBA
RISE386	Steppe_MLBA
RISE391	Steppe_MLBA
RISE392	Steppe_MLBA
RISE394	Steppe_MLBA
RISE395	Steppe_MLBA
RISE500	Steppe_MLBA
RISE503	Steppe_MLBA
RISE505	Steppe_MLBA
I0422	Steppe_MLBA
I0247	Steppe_IA
I7554	Britain_N
I2634	Britain_N
I2636	Britain_N
I2980	Britain_N
I2988	Britain_N
I3136	Britain_N
I3137	Britain_N
I3138	Britain_N
I2977	Britain_N
I2978	Britain_N
I3133	Britain_N
I2979	Britain_N
I3134	Britain_N
I3135	Britain_N
I3068	Britain_N
I2605	Britain_N
I2629	Britain_N
I2630	Britain_N
I2631	Britain_N
I2633	Britain_N
I2635	Britain_N
I2637	Britain_N
I2650	Britain_N
I2651	Britain_N
I2659	Britain_N
I2660	Britain_N
I2691	Britain_N
I2796	Britain_N
I2932	Britain_N
I2933	Britain_N
I2934	Britain_N
I2935	Britain_N
I3041	Britain_N
I3085	Britain_N
I2657	Britain_N
I4949	Britain_N
I5358	Britain_N
I5359	Britain_N
I5366	Britain_N
I5370	Britain_N
I5371	Britain_N
I5374	Britain_N
I6750	Britain_N
I6751	Britain_N
I6759	Britain_N
I6761	Britain_N
I6762	Britain_N
I2606	Britain_N
I0519	Britain_N
I0520	Britain_N
I0518	Britain_N
I2418	BB_Britain
I2459	BB_Britain
I2445	BB_Britain
I2452	BB_Britain
I2453	BB_Britain
I2454	BB_Britain
I2455	BB_Britain
I3255	BB_Britain
I3256	BB_Britain
I1767	BB_Britain
I1770	BB_Britain
I2565	BB_Britain
I2566	BB_Britain
I2568	BB_Britain
I2598	BB_Britain
I1765_d	BB_Britain
I4950	BB_Britain
I4951	BB_Britain
I5512	BB_Britain
I5513	BB_Britain
I2417	BB_Britain
I2443	BB_Britain
I2446	BB_Britain
I2447	BB_Britain
I2450	BB_Britain
I5367	BB_Britain
I5376	BB_Britain
I5379	BB_Britain
I5382	BB_Britain
I5385	BB_Britain
I5471	BB_Britain
I6774	BB_Britain
I6775	BB_Britain
I6777	BB_Britain
I6778	BB_Britain
I6679	BB_Britain
I7630	Britain_CA_EBA
I7635	Britain_CA_EBA
I7638	Britain_CA_EBA
I7639	Britain_CA_EBA
I2421	Britain_CA_EBA
I2457	Britain_CA_EBA
I2460	Britain_CA_EBA
I2463	Britain_CA_EBA
I2981	Britain_CA_EBA
I3132	Britain_CA_EBA
I1775	Britain_CA_EBA
I2464	Britain_CA_EBA
I2567	Britain_CA_EBA
I2569	Britain_CA_EBA
I2596	Britain_CA_EBA
I2600	Britain_CA_EBA
I2601	Britain_CA_EBA
I2602	Britain_CA_EBA
I2609	Britain_CA_EBA
I2610	Britain_CA_EBA
I2612	Britain_CA_EBA
I2618	Britain_CA_EBA
I5515	Britain_CA_EBA
I5516	Britain_CA_EBA
I2461	Britain_CA_EBA
I2462	Britain_CA_EBA
I5373	Britain_CA_EBA
I5441	Britain_CA_EBA
I5469	Britain_CA_EBA
I5470	Britain_CA_EBA
I5473	Britain_CA_EBA
I2597	Britain_CA_EBA
I2604	Britain_CA_EBA
I5377	Britain_CA_EBA
I6680	Britain_CA_EBA
I7579	Britain_MBA
I7580	Britain_MBA
I7568	Britain_MBA
I7569	Britain_MBA
I7570	Britain_MBA
I7571	Britain_MBA
I7572	Britain_MBA
I7573	Britain_MBA
I7574	Britain_MBA
I7575	Britain_MBA
I7576	Britain_MBA
I7577	Britain_MBA
I7578	Britain_MBA
I7626	Britain_MBA
I7627	Britain_MBA
I7628	Britain_MBA
I7640	Britain_MBA
I2573	Britain_MBA
I2574	Britain_MBA
I2639	Britain_MBA
I2653	Britain_MBA
I2654	Britain_MBA
I2655	Britain_MBA
I2458	Britain_MBA
I5364	Britain_MBA
I3082	Britain_MBA
I2859	Britain_LBA
I2860	Britain_LBA
I2861	Britain_LBA
I3130	Britain_LBA
I2656_d	Britain_LBA
I5383	Britain_LBA
I0156.SG	England_ancient
I0157.SG	England_ancient
I0159.SG	England_ancient
I0160.SG	England_ancient
I0161.SG	England_ancient
I0769.SG	England_ancient
I0773.SG	England_ancient
I0774.SG	England_ancient
I0777.SG	England_ancient
I0789.SG	England_ancient
3DT16.SG	England_ancient
6DT18.SG	England_ancient
6DT21.SG	England_ancient
6DT22.SG	England_ancient
6DT23.SG	England_ancient
6DT3.SG	England_ancient
M1489.SG	England_ancient
NO3423.SG	England_ancient
RISE47	Northern_LNBA
RISE61	Northern_LNBA
RISE71	Northern_LNBA
RISE97	Northern_LNBA
RISE98	Northern_LNBA
RISE175	Northern_LNBA
RISE179	Northern_LNBA
RISE210	Northern_LNBA
RISE276	Northern_LNBA
bally.SG	Ireland_MN
rath1.SG	Ireland_BA
rath2.SG	Ireland_BA
rath3.SG	Ireland_BA
Stuttgart	Stuttgart_EN
I5068	LBK_Austria
I5069	LBK_Austria
I5070	LBK_Austria
I5204	LBK_Austria
I5205	LBK_Austria
I5206	LBK_Austria
I5207	LBK_Austria
I5208	LBK_Austria
I0797	LBK_Germany
I0795	LBK_Germany
I0022	LBK_Germany
I0026	LBK_Germany
I0025	LBK_Germany
I0054	LBK_Germany
I0018	LBK_Germany
I0056	LBK_Germany
I0100	LBK_Germany
I0046	LBK_Germany
I0659	LBK_Germany
I0048	LBK_Germany
I1550	LBK_Germany
I0821	LBK_Germany
I0057	LBK_Germany
I2005	LBK_Germany
I2008	LBK_Germany
I2016	LBK_Germany
I2017	LBK_Germany
I2021	LBK_Germany
I2026	LBK_Germany
I2029	LBK_Germany
I2030	LBK_Germany
I2032	LBK_Germany
I2036	LBK_Germany
I2037	LBK_Germany
I2038	LBK_Germany
I2014	LBK_Germany
I2020	LBK_Germany
I2022	LBK_Germany
I4893	Czech_MN
I4894	Czech_MN
I4303	France_MLN
I4304	France_MLN
I4305	France_MLN
I4308	France_MLN
I2405	Globular_Amphora
I2433	Globular_Amphora
I2434	Globular_Amphora
I2440	Globular_Amphora
I2441	Globular_Amphora
I2403	Globular_Amphora
ILK001	Globular_Amphora
ILK002	Globular_Amphora
ILK003	Globular_Amphora
I4067	BB_Netherlands
I4068	BB_Netherlands
I4069	BB_Netherlands
I4073	BB_Netherlands
I4075	BB_Netherlands
I4076	BB_Netherlands
I4074	BB_Netherlands
I5748	BB_Netherlands
I5750	BB_Netherlands
I7271	BB_Central_Europe
I7283	BB_Central_Europe
I7212	BB_Central_Europe
I7214	BB_Central_Europe
I1389	BB_Central_Europe
I3599	BB_Central_Europe
I3587	BB_Central_Europe
I4248	BB_Central_Europe
I3593	BB_Central_Europe
I3596	BB_Central_Europe
I3597	BB_Central_Europe
I4947	BB_Central_Europe
I4887	BB_Central_Europe
I5522	BB_Central_Europe
I5526	BB_Central_Europe
I5530	BB_Central_Europe
I5835	BB_Central_Europe
I5656	BB_Central_Europe
I5657	BB_Central_Europe
I5660	BB_Central_Europe
I6481	BB_Central_Europe
I6535	BB_Central_Europe
I6581	BB_Central_Europe
I4132	BB_Central_Europe
I1546	BB_Germany
I0806	BB_Germany
I0805	BB_Germany
I0113	BB_Germany
I0112	BB_Germany
I0060	BB_Germany
I0111	BB_Germany
I0108	BB_Germany
RISE563	BB_Germany
RISE564	BB_Germany
I1549	BB_Germany
E09538	BB_Germany
E09569	BB_Germany
E09537_d	BB_Germany
E09568_d	BB_Germany
E09613_d	BB_Germany
E09614_d	BB_Germany
I3600	BB_Germany
I3601	BB_Germany
I3602	BB_Germany
I3604	BB_Germany
I3607	BB_Germany
I3588	BB_Germany
I3589	BB_Germany
I3590	BB_Germany
I3594	BB_Germany
I4249	BB_Germany
I4250	BB_Germany
I3592	BB_Germany
I5014	BB_Germany
I5017	BB_Germany
I5019	BB_Germany
I5020	BB_Germany
I5021	BB_Germany
I5022	BB_Germany
I5023	BB_Germany
I5519	BB_Germany
I5520	BB_Germany
I5521	BB_Germany
I5523	BB_Germany
I5524	BB_Germany
I5525	BB_Germany
I5527	BB_Germany
I5529	BB_Germany
I5531	BB_Germany
I5833	BB_Germany
I5834	BB_Germany
I5836	BB_Germany
I5655	BB_Germany
I5658	BB_Germany
I5659	BB_Germany
I5661	BB_Germany
I5663	BB_Germany
I6482	BB_Germany
I6590	BB_Germany
I6591	BB_Germany
I6624	BB_Germany
RISE566	BB_Czech
RISE568	BB_Czech
RISE569	BB_Czech
I7278	BB_Czech
I7282	BB_Czech
I7289	BB_Czech
I7210	BB_Czech
I7205	BB_Czech
I7211	BB_Czech
I7213	BB_Czech
I7249	BB_Czech
I7251	BB_Czech
I7250	BB_Czech
I7269	BB_Czech
I7270	BB_Czech
I7275	BB_Czech
I7276	BB_Czech
I7281	BB_Czech
I7286	BB_Czech
I7287	BB_Czech
I7288	BB_Czech
I7290	BB_Czech
I5024	BB_Czech
I5025	BB_Czech
I4945	BB_Czech
I4946	BB_Czech
I4885	BB_Czech
I4886	BB_Czech
I4888	BB_Czech
I4889	BB_Czech
I4890	BB_Czech
I4891	BB_Czech
I4895	BB_Czech
I4896	BB_Czech
I5514	BB_Czech
I5666	BB_Czech
I6468	BB_Czech
I6476	BB_Czech
I6480	BB_Czech
I4251	BB_Poland
I4252	BB_Poland
I4253	BB_Poland
I6534	BB_Poland
I6538	BB_Poland
I6580	BB_Poland
I6582	BB_Poland
I6583	BB_Poland
I5755	BB_Switzerland
I5757	BB_Switzerland
I5759	BB_Switzerland
I1382	BB_Northern_France
I1381	BB_Northern_France
I1391	BB_Northern_France
I1390	BB_Northern_France
I1392	BB_Northern_France
I1388	BB_Southern_France
I3874	BB_Southern_France
I3875	BB_Southern_France
I2575	BB_Southern_France
I2478	BB_Northern_Italy
I2477	BB_Northern_Italy
I1979	BB_Northern_Italy
I4930	BB_Sicily
I4933	BB_Sicily
I4936	BB_Sicily
I7044	BB_Hungary
I7045	BB_Hungary
I2364	BB_Hungary
I3528	BB_Hungary
I3529	BB_Hungary
I2365	BB_Hungary
I4178	BB_Hungary
I2741	BB_Hungary
I2787	BB_Hungary
I5015	BB_Hungary
I2786	BB_Hungary
I7272	CW_Czech
I7279	CW_Czech
I7280	CW_Czech
I1542	CW_Germany
I1536	CW_Germany
I1544	CW_Germany
I1538	CW_Germany
I1539	CW_Germany
I1534	CW_Germany
I0106	CW_Germany
I1540	CW_Germany
I1532	CW_Germany
I0049	CW_Germany
RISE434	CW_Germany
RISE435	CW_Germany
RISE436	CW_Germany
RISE446	CW_Germany
I0103	CW_Germany
I0104	CW_Germany
I0047	Unetice_EBA
I0115	Unetice_EBA
I0117	Unetice_EBA
I0804	Unetice_EBA
I0803	Unetice_EBA
I0164	Unetice_EBA
RISE109	Unetice_EBA
RISE150	Unetice_EBA
RISE154	Unetice_EBA
RISE577	Unetice_EBA
I0116	Unetice_EBA
I7195	Czech_EBA
I7196	Czech_EBA
I7197	Czech_EBA
I7198	Czech_EBA
I7199	Czech_EBA
I7200	Czech_EBA
I7201	Czech_EBA
I7202	Czech_EBA
I7203	Czech_EBA
I5035	Czech_EBA
I5037	Czech_EBA
I5042	Czech_EBA
I5043	Czech_EBA
I5044	Czech_EBA
I4884	Czech_EBA
I4892	Czech_EBA
I4070	Netherlands_BA
I4071	Netherlands_BA
I6531	Poland_BA
I6537	Poland_BA
I6579	Poland_BA
RISE471	Germany_BA
RISE486	Remedello
RISE487	Remedello
RISE489	Remedello
Iceman	Iceman
I0409	Iberia_EN
I0412	Iberia_EN
I0410	Iberia_EN
I0413	Iberia_EN
CB13	Iberia_EN
I2199	Iberia_EN
I1972	Iberia_EN
I0405	Iberia_MN
I0407	Iberia_MN
I0408	Iberia_MN
I0406	Iberia_MN
I0839	BB_Iberia
I0840	BB_Iberia
I0462	BB_Iberia
I0460	BB_Iberia
I0459	BB_Iberia
I0263	BB_Iberia
I1553	BB_Iberia
I0825	BB_Iberia
I0260	BB_Iberia
I0261	BB_Iberia
I0823	BB_Iberia
I0258	BB_Iberia
I0262	BB_Iberia
I0257	BB_Iberia
I0826	BB_Iberia
I0458	BB_Iberia
I0461	BB_Iberia
I4247	BB_Iberia
I5665	BB_Iberia
I6466	BB_Iberia
I6467	BB_Iberia
I6471	BB_Iberia
I6475	BB_Iberia
I6539	BB_Iberia
I6542	BB_Iberia
I6584	BB_Iberia
I6585	BB_Iberia
I6587	BB_Iberia
I6588	BB_Iberia
I6589	BB_Iberia
I6622	BB_Iberia
I6623	BB_Iberia
I4229	BB_Iberia
I4245	BB_Iberia
I6472	BB_Iberia
I1970	BB_Iberia
I6626	BB_Iberia
I1282	Iberia_CA
I1276	Iberia_CA
I1284	Iberia_CA
I1280	Iberia_CA
I1314	Iberia_CA
I1277	Iberia_CA
I1272	Iberia_CA
I1281	Iberia_CA
I1300	Iberia_CA
I1271	Iberia_CA
I1303	Iberia_CA
ATP2	Iberia_CA
ATP16	Iberia_CA
Matojo	Iberia_CA
I2467	Iberia_CA
I2473	Iberia_CA
I1838	Iberia_CA
I1843	Iberia_CA
I1975	Iberia_CA
I1976	Iberia_CA
I1981	Iberia_CA
I3270	Iberia_CA
I3271	Iberia_CA
I3272	Iberia_CA
I3273	Iberia_CA
I3277	Iberia_CA
I3269	Iberia_CA
I3276	Iberia_CA
I5838	Iberia_CA
I0457	Iberia_CA
I0456	Iberia_CA
I0453	Iberia_CA
I0455	Iberia_CA
I6543	Iberia_CA
I6596	Iberia_CA
I6601	Iberia_CA
I6604	Iberia_CA
I6605	Iberia_CA
I6608	Iberia_CA
I6610	Iberia_CA
I6612	Iberia_CA
I6613	Iberia_CA
I6617	Iberia_CA
I6628	Iberia_CA
I6629	Iberia_CA
I6630	Iberia_CA
I6609	Iberia_CA
ATP9	Iberia_BA
I0174	Hungary_EN
I1508	Hungary_EN
I1876	Hungary_EN
I1878	Hungary_EN
I2374	Hungary_EN
I2373	Hungary_EN
I1877	Hungary_EN
I1880	Hungary_EN
I4971	Hungary_EN
I4972	Hungary_EN
I2794	Hungary_EN
I0176	Hungary_MN
I1500	Hungary_MN
I1499	Hungary_MN
I1498	Hungary_MN
I1506	Hungary_MN
I1496	Hungary_MN
I1505	Hungary_MN
I2739	Hungary_MN
I2743	Hungary_MN
I2744	Hungary_MN
I2745	Hungary_MN
I1887	Hungary_MN
I1889	Hungary_MN
I1894	Hungary_MN
I1895	Hungary_MN
I1896	Hungary_MN
I1904	Hungary_MN
I1882	Hungary_MN
I1883	Hungary_MN
I1885	Hungary_MN
I2355	Hungary_MN
I2357	Hungary_MN
I2375	Hungary_MN
I2376	Hungary_MN
I2377	Hungary_MN
I2378	Hungary_MN
I2379	Hungary_MN
I2380	Hungary_MN
I2382	Hungary_MN
I2383	Hungary_MN
I2384	Hungary_MN
I3535	Hungary_MN
I3536	Hungary_MN
I3537	Hungary_MN
I4181	Hungary_MN
I4186	Hungary_MN
I4187	Hungary_MN
I4188	Hungary_MN
I4196	Hungary_MN
I4199	Hungary_MN
I1495	Hungary_LN
I2746	Hungary_LN
I0447	Hungary_LN
I0449	Hungary_LN
I1890	Hungary_LN
I1891	Hungary_LN
I1899	Hungary_LN
I1900	Hungary_LN
I1901	Hungary_LN
I1902	Hungary_LN
I1903	Hungary_LN
I1905	Hungary_LN
I1906	Hungary_LN
I1893	Hungary_LN
I2352	Hungary_LN
I2358	Hungary_LN
I2359	Hungary_LN
I2387	Hungary_LN
I4183	Hungary_LN
I4184	Hungary_LN
I4185	Hungary_LN
I1497	Hungary_CA
I2752	Hungary_CA
I2753	Hungary_CA
I2754	Hungary_CA
I2755	Hungary_CA
I2763	Hungary_CA
I2783	Hungary_CA
I2785	Hungary_CA
I2788	Hungary_CA
I2789	Hungary_CA
I2790	Hungary_CA
I2791	Hungary_CA
I2793	Hungary_CA
I1907	Hungary_CA
I1908	Hungary_CA
I1909	Hungary_CA
I2351	Hungary_CA
I2353	Hungary_CA
I2354	Hungary_CA
I2356	Hungary_CA
I2366	Hungary_CA
I2367	Hungary_CA
I2368	Hungary_CA
I2369	Hungary_CA
I2370	Hungary_CA
I2371	Hungary_CA
I2394	Hungary_CA
I2395	Hungary_CA
I4189	Hungary_CA
I5116	Hungary_CA
I5117	Hungary_CA
I5118	Hungary_CA
I5119	Hungary_CA
I1502	Hungary_BA
I1504	Hungary_BA
RISE247	Hungary_BA
RISE254	Hungary_BA
RISE349	Hungary_BA
RISE371	Hungary_BA
RISE373	Hungary_BA
RISE374	Hungary_BA
RISE479	Hungary_BA
RISE480	Hungary_BA
RISE483	Hungary_BA
RISE484	Hungary_BA
I7041	Hungary_BA
I7043	Hungary_BA
I7040	Hungary_BA
I7042	Hungary_BA
I0633	Balkans_Neolithic
I0634	Balkans_Neolithic
I1131	Balkans_Neolithic
I1298	Balkans_Neolithic
I0676	Balkans_Neolithic
I3433	Balkans_Neolithic
I3498	Balkans_Neolithic
I3947	Balkans_Neolithic
I3948	Balkans_Neolithic
I4167	Balkans_Neolithic
I4168	Balkans_Neolithic
I2532	Balkans_Neolithic
I2533	Balkans_Neolithic
I0704	Balkans_Neolithic
I0706	Balkans_Neolithic
I2526	Balkans_Neolithic
I4918	Balkans_Neolithic
I5071	Balkans_Neolithic
I5072	Balkans_Neolithic
I5077	Balkans_Neolithic
I5078	Balkans_Neolithic
I2521	Balkans_Neolithic
I2529	Balkans_Neolithic
I0698	Balkans_Neolithic
I3879	Malak_Preslavets
I1108	Malak_Preslavets
I1109	Malak_Preslavets
I1113	Malak_Preslavets
I1295	Malak_Preslavets
I1296	Malak_Preslavets
I1297	Malak_Preslavets
I2215	Malak_Preslavets
I2216	Malak_Preslavets
I3499	Vucedol_Eneolithic
I4175	Vucedol_Eneolithic
I2792	Vucedol_Eneolithic
I2427	Balkans_Chalcolithic
I2431	Balkans_Chalcolithic
I0785	Balkans_Chalcolithic
I0781	Balkans_Chalcolithic
I4088	Balkans_Chalcolithic
I4089	Balkans_Chalcolithic
I2519	Balkans_Chalcolithic
I2423	Balkans_Chalcolithic
I2424	Balkans_Chalcolithic
I2425	Balkans_Chalcolithic
I2426	Balkans_Chalcolithic
I2430	Balkans_Chalcolithic
I5079	Balkans_Chalcolithic
ANI152	Bulgaria_Varna
ANI153	Bulgaria_Varna
ANI160	Bulgaria_Varna
ANI159-ANI181	Bulgaria_Varna
Bul10	Balkans_BronzeAge
Bul6	Balkans_BronzeAge
Bul8	Balkans_BronzeAge
I2163	Balkans_BronzeAge
I2165	Balkans_BronzeAge
I3313	Balkans_BronzeAge
I2510	Balkans_BronzeAge
I2520	Balkans_BronzeAge
I4331	Balkans_BronzeAge
I4332	Balkans_BronzeAge
I2175	Balkans_BronzeAge
I2176	Balkans_BronzeAge
I5769	Balkans_IronAge
Klei10.SG	Greece_N
Pal7.SG	Greece_N
Rev5.SG	Greece_N
I2937	Greece_N
I5427	Peloponnese_Neolithic
I3708	Peloponnese_Neolithic
I3709	Peloponnese_Neolithic
I2318	Peloponnese_Neolithic
I3920	Peloponnese_Neolithic
I9010	Mycenaean
I9006	Mycenaean
I9033	Mycenaean
I9041	Mycenaean
I0070	Minoan_Lasithi
I0071	Minoan_Lasithi
I0073	Minoan_Lasithi
I0074	Minoan_Lasithi
I9005	Minoan_Lasithi
I9127	Minoan_Odigitria
I9128	Minoan_Odigitria
I9129	Minoan_Odigitria
I9130	Minoan_Odigitria
I9131	Minoan_Odigitria
I9123	Crete_Armenoi
Bar31.SG	Anatolia_N
Bar8.SG	Anatolia_N
I1581	Anatolia_N
I1583	Anatolia_N
I1580	Anatolia_N
I1585	Anatolia_N
I1579	Anatolia_N
I1100	Anatolia_N
I1102	Anatolia_N
I1099	Anatolia_N
I1103	Anatolia_N
I1101	Anatolia_N
I1097	Anatolia_N
I0744	Anatolia_N
I1096	Anatolia_N
I1098	Anatolia_N
I0708	Anatolia_N
I0745	Anatolia_N
I0746	Anatolia_N
I0707	Anatolia_N
I0709	Anatolia_N
I0736	Anatolia_N
I0726	Anatolia_N
I0723	Anatolia_N
I0724	Anatolia_N
I0727	Anatolia_N
Bon001	Anatolia_Boncuklu
Bon002	Anatolia_Boncuklu
Bon004	Anatolia_Boncuklu
Bon005	Anatolia_Boncuklu
Tep002	Anatolia_Tepecik_Ciftlik
Tep003	Anatolia_Tepecik_Ciftlik
Tep004	Anatolia_Tepecik_Ciftlik
Tep006	Anatolia_Tepecik_Ciftlik
kum4.SG	Anatolia_Kumtepe
kum6.SG	Anatolia_Kumtepe
I1584	Anatolia_ChL
I2683	Anatolia_BA
I2495	Anatolia_BA
I2499	Anatolia_BA
I1072	Natufian
I1069	Natufian
I1687	Natufian
I1690	Natufian
I1685	Natufian
I0861	Natufian
I1679	Levant_N
I1416	Levant_N
I1415	Levant_N
I1414	Levant_N
I1701	Levant_N
I1709	Levant_N
I1727	Levant_N
I1710	Levant_N
I1707	Levant_N
I1704	Levant_N
I1700	Levant_N
I1699	Levant_N
I0867	Levant_N
I1705	Levant_BA
I1706	Levant_BA
I1730	Levant_BA
I1293	Iran_HotuIIIb
AH1.SG	Iran_N
AH2.SG	Iran_N
AH4.SG	Iran_N
WC1.SG	Iran_N
I1290	Iran_N
I1944	Iran_N
I1945	Iran_N
I1949	Iran_N
I1951	Iran_N
I1671	Iran_LN
I1661	Iran_ChL
I1670	Iran_ChL
I1662	Iran_ChL
I1674	Iran_ChL
I1665	Iran_ChL
F38.SG	Iran_IA
I1955	Iran_recent
I1635	Armenia_EBA
I1633	Armenia_EBA
I1658	Armenia_EBA
I1656	Armenia_MLBA
RISE396	Armenia_MLBA
RISE397	Armenia_MLBA
RISE407	Armenia_MLBA
RISE408	Armenia_MLBA
RISE412	Armenia_MLBA
RISE413	Armenia_MLBA
RISE416	Armenia_MLBA
RISE423	Armenia_MLBA
I1634	Armenia_ChL
I1632	Armenia_ChL
I1631	Armenia_ChL
I1409	Armenia_ChL
I1407	Armenia_ChL

## Sheet: Table S8
Supplementary Table S8. Results of four-population scenarios modelled with qpAdmix for the Italian populations using ancient putative sources.
Population	Ancestral Components				Standard Errors				P-value
	Iran_N	WHG	Steppe_EMBA	Anatolia_N	Iran_N	WHG	Steppe_EMBA	Anatolia_N
Sardinian	0.145	0.122	0.075	0.658	0.018	0.007	0.016	0.013	0.485651
North_Italy	0.157	0.079	0.272	0.492	0.016	0.007	0.015	0.013	0.57944
Benevento	0.24	0.039	0.168	0.553	0.019	0.007	0.016	0.014	0.0854044
Castrovillari	0.251	0.037	0.161	0.551	0.018	0.007	0.015	0.014	0.262272
Catanzaro	0.278	0.025	0.131	0.566	0.018	0.007	0.015	0.014	0.0262315
Aspromonte	0.292	0.024	0.113	0.571	0.022	0.009	0.019	0.017	0.044906
